# Supplementary material for: One-Carbon (Folate) Metabolism Pathway at Birth and Risk of Childhood Acute Lymphoblastic Leukemia: A Biomarker Study in Newborns
Source: Cancers (Basel). 2023 Feb 5;15(4):1011. doi: 10.3390/cancers15041011 (PMC9953980; doi:10.3390/cancers15041011)
Supplement: Supplementary file 1 [file cancers-15-01011-s001.zip]

Archive with 1 entries (1 files):
- cancers-2176351-supplementary.pdf
